# Supplementary material for: Emergence of monopoly–Copper exchange networks during the Late Bronze Age in the western and central Balkans
Source: PLoS One. 2022 Mar 11;17(3):e0263823. doi: 10.1371/journal.pone.0263823 (PMC8916627; doi:10.1371/journal.pone.0263823)
Supplement: S1 Table — All values are given in mass percent. Se was below the detection limit of 0.01%, Te below 0.005% in all samples. (XLSX) [file pone.0263823.s001.xlsx]

## Sheet: Tabelle1
Site	Object	Inv./ mus. no.	Country	VIAS lab. no.	CEZA Mannheim lab. no.	Cu		Mn		Fe		Co		Ni		Zn		As		Ag		Cd		Sn		Sb		Pb		Bi
Antonići	Flange hilted sword, type Reutlingen	19914	BiH	SJLM 62	MA-186728	91	<	0.005		0.13		0.04		0.34	<	0.1		0.225		0.039	<	0.005		8.1		0.143		0.22		0.01
Novigrad	Spearhead	32790	BiH	SJLM 38	MA-186715	92	<	0.005		0.07		0.03		0.19	<	0.1		0.132		0.045	<	0.005		7.4		0.046		0.112		0.014
Radaljska Ada	Flange hilted sword, type Aranyos	83=510	BiH	SJLM 60	MA-186726	91	<	0.005	<	0.05		0.02		0.35	<	0.1		0.282		0.034	<	0.005		7.5		0.159		0.29		0.018
Futog	Spearhead	3332	SRB	VoNSM 170	MA-186783	90	<	0.005	<	0.05		0.03		0.32	<	0.1		0.151		0.03	<	0.005		9.1		0.076		0.126		0.007
Futog	Sickle, type Uioara 1	3343	SRB	VoNSM 177	MA-196158	93	<	0.01		0.09		0.03		0.45	<	0.1		0.61		0.039	<	0.005		4.7		0.44		1.8		0.01
Futog	Pin with ripped flattened head	3455	SRB	VoNSM 183	MA-186786	88	<	0.005		0.43		0.06		0.43	<	0.1		0.76		0.02	<	0.01		10.1		0.238		0.093	<	0.005
Kličevac-Rastovača	Flange hilted sword, type Reutlingen	2131	SRB	PozM 32	MA-186760	92	<	0.005		0.2		0.05		0.42	<	0.1		0.69		0.034	<	0.005		5.6		0.4		0.142		0.006
Topolnica	Sockted axe	1765	SRB	NegM9	MA-196018	90	<	0.01		0.48		0.1		0.84		0.1		0.07		0.025	<	0.005		5.7		0.089	<	2.4		0.01
Topolnica	Flange hilted sword, type Reutlingen	1759	SRB	NegM 1	MA-186739	90	<	0.005		0.26		0.03		0.37	<	0.1		0.2		0.043	<	0.005		8.4		0.144		0.28		0.01
Topolnica	Full hilted sword, type Riegsee, blade	1757	SRB	NegM 6	MA-186742	92	<	0.005	<	0.05		0.02		0.36		0.1		0.214		0.007	<	0.005		7.6	<	0.002		0.006	<	0.005
Topolnica	Decorated armlet	1755	SRB	NegM 17	MA-186745	93	<	0.005		0.26		0.04		0.04		0.2	<	0.01		0.065	<	0.005		5.5		0.048		0.68		0.01
Trlić	Flange hilted sword, type Reutlingen	14457	SRB	BelM 408	MA-196286	93	<	0.01	<	0.05		0.02		0.35	<	0.1		0.62		0.043	<	0.005		5.2		0.216		0.17		0.012
Mali Dol, grave 28	Knife	22669	MKD	SkoM 276	MA-196219	92	<	0.01	<	0.05		0.05		0.06	<	0.1		0.46		0.009	<	0.005		6.9		0.029		0.11	<	0.005
Urovica	Sockted axe	167	SRB	NegM24	MA-186747	95	<	0.005	<	0.1	<	0.01		0.05	<	0.1		0.157		0.114	<	0.005		2.65		1.98		0.005	<	0.005
Privina Glava	Sockted axe	2061	SRB	BelM429	MA-196303	93	<	0.01	<	0.05		0.03		0.32	<	0.1		0.43		0.037	<	0.005		5.2		0.292		0.51		0.01
Brezovo Polje	Socketed axe	2747	BiH	TravM 18	MA-152330	87	<	0.01		0.15		0.05		0.3	<	0.1		0.36		0.094	<	0.005		12		0.094		0.18		0.02
Brezovo Polje	Socketed axe	2750	BiH	TravM 19	MA-152331	86	<	0.01		0.63		0.05		0.11	<	0.1		0.15		0.138	<	0.005		12.4		0.034		0.25		0.02
Brezovo Polje	Spearhead	2754	BiH	TravM 27	MA-152337	92	<	0.01	<	0.05		0.02		0.09	<	0.1		0.12		0.124	<	0.005		6.9		0.041		0.81		0.03
Drenov Do	Socketed axe	21001	BiH	SJLM 89	MA-186736	94	<	0.005		0.74		0.13		0.47	<	0.1		1.23		0.232	<	0.002		0.163		2.14		0.72		0.01
Drenov Do	Sickle, type 3	20991	BiH	SJLM 91	MA-186737	94	<	0.005		0.24		0.03		0.54	<	0.1		0.63		0.174	<	0.005		4		0.62		0.257		0.016
Drenov Do	Sickle, type 2	20989	BiH	SJLM 93	MA-196011	92	<	0.01		0.16		0.09		0.67	<	0.1		0.76		0.236	<	0.005		4.8		1.09		0.55		0.02
Drenov Do	Bow fibula, type Golinjevo	21003	BiH	SJLM 96	MA-186738	94	<	0.005		0.43		0.02		0.49	<	0.1		0.55		0.202	<	0.005		3.6		0.71		0.229		0.012
Drenov Do	Armlet	20987	BiH	SJLM 97	MA-196012	93	<	0.01	<	0.05		0.03		0.78	<	0.1		0.59		0.186	<	0.005		4.3		0.81		0.19		0.01
Vojskova	Flange hilted sword, type Cellddömölk	32596	BiH	SJLM 63	MA-186729	92	<	0.005		0.08		0.02		0.41	<	0.1		0.52		0.201	<	0.005		5.7		0.59		0.47		0.023
Leskovo	Socketed axe	154	SRB	PozM 20	MA-196051	90	<	0.01		0.22		0.04		0.42	<	0.1		0.42		0.055	<	0.005		8.4		0.3		0.14		0.013
Leskovo	Flange hilted sword, type Reutlingen	155	SRB	PozM 21	MA-186756	89	<	0.005		0.16		0.05		0.46	<	0.1		0.31		0.043	<	0.005		9.5		0.182		0.156		0.017
Leskovo	Neckring	144	SRB	PozM 23	MA-186757	94	<	0.005	<	0.05		0.03		0.58	<	0.1		0.43		0.034	<	0.005		4.1		0.39		0.078	<	0.005
Vojilovo	Spearhead	62	SRB	PozM 27	MA-186759	95	<	0.005		0.06		0.04		0.13	<	0.1		0.148		0.113	<	0.005		3.9		0.129		0.165		0.027
Sivec	Flange hiltedsword	24	MKD	SkoM 227	MA-186790	92	<	0.005		0.19		0.02		0.04	<	0.1		0.04		0.011	<	0.005		6.3		0.009		1.14	<	0.01
Demir Kapija	Bow fibula	43	MKD	SkoM 248	MA-196201	95	<	0.01	<	0.05	<	0.01		0.43	<	0.1		0.73		0.33	<	0.005		1.85		0.74		0.56		0.03
Gradac Sokolac	Bow fibula, type Golinjevo	97	BiH	SJLM 88	MA-186735	93	<	0.005		0.16		0.03		0.29	<	0.1		0.22		0.134	<	0.005		4.9		0.35		1.3		0.01
Grapska	Socketed axe	1734	BiH	DobM 46	MA-152347	91	<	0.01		0.31		0.06		0.23	<	0.1		0.24		0.113	<	0.005		7.5		0.37		0.19	<	0.01
Grapska	Razor	1747	BiH	DobM 48	MA-152349	92	<	0.01	<	0.05		0.06		0.33	<	0.1		0.28		0.11	<	0.005		5.8		0.38		0.75		0.02
Lučica	Decorated bracelet	16674	BiH	SJLM 99	MA-196013	90	<	0.01	<	0.05		0.04		0.23	<	0.1		0.2		0.111	<	0.005		7.5		0.32		1.6		0.01
Ivanjska	Bow fibula, type Golinjevo	3251	BiH	SJLM 25	MA-186708	89	<	0.005		0.05		0.11		0.45	<	0.1		0.37		0.121	<	0.005		8.7		0.4		0.94		0.01
Klaonica, Travnik	Bow fibula, type Golinjevo	3	BiH	TravM 32	MA-152339	88	<	0.01		0.21		0.16		0.25	<	0.1		0.48		0.08	<	0.005		8.2		0.177		1.9		0.02
Klaonica, Travnik	Neckring	-	BiH	TravM 36	MA-152341	91	<	0.01	<	0.05		0.039		0.525	<	0.1		0.56		0.156	<	0.005		6.4		0.573		0.493		0.012
Ilijaš	Sword, type Tešanj	-	BiH	Pc 100	MA-195976	93	<	0.01		0.07		0.08		0.21	<	0.1		0.29		0.13	<	0.005		5.4		0.38		0.63	<	0.005
Pakline	Sword, type Veliki Mošunj	30758	BiH	SJLM 61	MA-186727	93	<	0.005	<	0.05		0.05		0.27	<	0.1		0.21		0.136	<	0.005		4.5		0.38		1.28		0.02
Prozor	Socketed axes	4	BiH	SJLM 23	MA-195990	98	<	0.01	<	0.05		0.02		0.08	<	0.1		0.09		0.068	<	0.005		1.23		0.08		0.7	<	0.01
Travnik	Bow fibula, type Golinjevo III, fragment	-	BiH	TravM 31	MA-152338	91	<	0.01		0.05		0.05		0.28	<	0.1		0.29		0.113	<	0.005		6.1		0.38		1.8		0.01
Veliki Mošunj	Anklet, repaired	31226	BiH	SJLM 65	MA-186730	95	<	0.005		0.14		0.07		0.22	<	0.1		0.27		0.103	<	0.005		3.4		0.37		0.77		0.01
Vitina, Otok	Bow fibula, type Golinjevo	21836	BiH	SJLM 100	MA-196014	91	<	0.01		0.07		0.04		0.19	<	0.1		0.17		0.074	<	0.005		7.7		0.164		1.3		0.01
Vitina, Otok	Neckring	21833	BiH	SJLM 102	MA-196015	89	<	0.01	<	0.05		0.04		0.11		0.1		0.11		0.058	<	0.005		9.1		0.094		1.6		0.01
Milci	Pin with bowl-shaped head	763	MKD	SkoM 259	MA-196206	90	<	0.01		0.28		0.04		0.1		0.1		0.11		0.12	<	0.005		7.6		0.14		1.9		0.03
			Ingots
Novigrad	Plano-convex ingot	32793	BiH	SJLM 39	MA-195997	92	<	0.01		2.25		0.16		0.28	<	0.1		3.6		0.027	<	0.005		0.012		1.9		0.076	<	0.005
Novigrad	Plano-convex ingot mit picking traces	32791	BiH	SJLM 348	MA-186719	96	<	0.005		1.62		0.02		0.92	<	0.1		1.3		0.006	<	0.002		0.008		0.82		0.005	<	0.005
Hetin	Plano-convex ingot	3294	SRB	VoNSM 221	MA-196190	99	<	0.01	<	0.05	<	0.01		0.49	<	0.1		0.5		0.004	<	0.005		0.006		0.36	<	0.005	<	0.005
Rudnik	Plano-convex ingot	3275	SRB	BelM 449	MA-196318	97	<	0.01		1.87		0.03		2021-05-01	<	0.1		0.43		0.002	<	0.005		0.015		0.085	<	0.005	<	0.005
Kličevac-Rastovača	Rod ingot	2222	SRB	PozM 35	MA-186761	96	<	0.005		0.16		0.03		0.28	<	0.1		0.133		0.048	<	0.005		3.6		0.076		0.041		0.021
Topolovaca Bregovi	Plano-convex ingot	-	BiH	DobM 39	MA-152364	97	<	0.01		1.36		0.03		0.03	<	0.1		0.37		0.185	<	0.005		1.01		0.008		0.09		0.1
Podzvizd	Plano-convex ingot	550	BiH	SJLM 71	MA-196005	99	<	0.01		0.62		0.03		0.02	<	0.1		0.007		0.025	<	0.005		0.01		0.01		0.03	<	0.005
Rudnik	Plano-convex ingot	3275b	SRB	BelM 447	MA-196317	100	<	0.01		0.12		0.02		0.01	<	0.1	<	0.005		0.038	<	0.005		0.011		0.029		0.051		0.006
Podzvizd	Ingot fragment	550a	BiH	SJLM 77	MA-196007	99	<	0.01		0.39		0.10		0.11	<	0.1		0.065		0.045	<	0.005		0.007		0.019		0.054		0.186
Futog	Plano-convex ingot	3419	SRB	VoNSM 187	MA-196167	99	<	0.01	<	0.05		0.02		0.62	<	0.1		0.065		0.014	<	0.005		0.007		0.002		0.005		0.005
Trlić	Plano-convex ingot	14465f_1	SRB	BelM 474	MA-196325	100	<	0.01	<	0.05		0.01		0.02	<	0.1	<	0.005		0.008	<	0.005		0.003		0.003		0.005		0.005
Trlić	Plano-convex ingot	14465_2	SRB	BelM 475	MA-196326	100	<	0.01	<	0.05		0.01		0.01	<	0.1	<	0.005		0.006	<	0.005		0.003		0.003		0.005		0.005
Trlić	Rod ingot	14464d	SRB	BelM 467	MA-196323	97	<	0.01		0.46		0.03		0.65	<	0.1		0.69		0.015	<	0.005		0.247		0.56		0.012		0.005
S1 Table. Chemical composition of the analyzed objects as determined with energy-dispersive XRF. All values are given in mass percent. Se was below the detection limit of 0.01 %, Te below 0.005 % in all samples.
