# Supplementary material for: Emergence of monopoly–Copper exchange networks during the Late Bronze Age in the western and central Balkans
Source: PLoS One. 2022 Mar 11;17(3):e0263823. doi: 10.1371/journal.pone.0263823 (PMC8916627; doi:10.1371/journal.pone.0263823)
Supplement: S2 Table — The precision of measurement is less than ± 0.01% for ratios with 206Pb in the denominator and up to ± 0.03% for 206Pb/204Pb. Definition of the ore districts and metallogenic units after [19, 82]. (XLSX) [file pone.0263823.s002.xlsx]

## Sheet: Tabelle1
Country	Site	VIAS lab. no.	Inv./ mus. no.	Object	MA-no.	208Pb/206Pb	207Pb/206Pb	206Pb/204Pb	208Pb/204Pb	207Pb/204Pb	Suggested ore region
BiH	Antonići	SJLM 62	19914	Flange hilted sword, type Reutlingen	MA-186728	2.1069	0.85897	18228	38404	15657	Southern Alps
BiH	Novigrad	SJLM 38	32790	Spearhead	MA-186715	2.1088	0.8595	18222	38426	15662	Southern Alps
BiH	Radaljska Ada	SJLM 60	83=510	Flange hilted sword, type Aranyos	MA-186726	2.1143	0.86386	18117	38304	15.65	Southern Alps
SRB	Futog	VoNSM 170	3332	Spearhead	MA-186783	2.1109	0.86151	18.17	38355	15654	Southern Alps
SRB	Futog	VoNSM 177	3343	Sickle, type Uioara de Sus	MA-196158	2.0937	0.84826	18463	38656	15662	Southern Alps
SRB	Futog	VoNSM 183	3455	Pin with ripped flattened head	MA-186786	2.0948	0.84931	18443	38634	15663	Southern Alps
SRB	Kličevac-Rastovača	PozM 32	2131	Flange hilted sword, type Reutlingen	MA-186760	2.0986	0.85316	18362	38534	15666	Southern Alps
SRB	Topolnica	NegM9	1765	Socketed axe	MA-196018	2.0772	0.83818	18687	38816	15663	East Serbia?
SRB	Topolnica	NegM 1	1759	Flange hilted sword, type Reutlingen	MA-186739	2.1131	0.86328	18125	38301	15647	Southern Alps
SRB	Topolnica	NegM 6	1757	Full hilted sword, type Riegsee, blade	MA-186742	2.0884	0.84844	18421	38471	15629	Multiple sources/Mixing
SRB	Topolnica	NegM 17	1755	Decorated armlet	MA-186745	2.1259	0.87156	17943	38144	15638	Southern Alps
SRB	Trlić	BelM 408	14457	Flange hilted sword, type Reutlingen	MA-196286	2.0992	0.85388	18346	38512	15665	Southern Alps
MKD	Mali Dol, grave 28	SkoM 276	22669	Knife	MA-196219	2.0644	0.83316	18825	38862	15684	Multiple sources/Mixing
SRB	Urovica	NegM24	167	Socketed axe	MA-186747	2.0709	0.84132	18624	38568	15669	Multiple sources/Mixing
SRB	Privina Glava	BelM429	2061	Socketed axe	MA-196303	2.0861	0.84412	18564	38725	15.67	Multiple sources/Mixing
BiH	Brezovo Polje	TravM 18	2747	Socketed axe	MA-152330	2.1063	0.85701	18279	38501	15665	Southern Alps
BiH	Brezovo Polje	TravM 19	2750	Socketed axe	MA-152331	2.1088	0.85821	18257	38.5	15668	Southern Alps
BiH	Brezovo Polje	TraVm 27	2754	Spearhead	MA-152337	2.108	0.85792	18258	38487	15664	Southern Alps
BiH	Drenov Do	SJLM 89	21001	Socketed axe	MA-186736	2.1025	0.85418	18333	38545	15.66	Southern Alps
BiH	Drenov Do	SJLM 91	20991	Sickle, type 3	MA-186737	2.1038	0.85669	18277	38.45	15657	Southern Alps
BiH	Drenov Do	SJLM 93	20989	Sickle, type 2	MA-196011	2.1049	0.85732	18265	38445	15658	Southern Alps
BiH	Drenov Do	SJLM 96	21003	Bow fibula, type Golinjevo	MA-186738	2.1028	0.85671	18282	38442	15662	Southern Alps
BiH	Drenov Do	SJLM 97	20987	Armlet	MA-196012	2.1048	0.85705	18273	38461	15661	Southern Alps
BiH	Vojskova	SJLM 63	32596	Flange hilted sword, type Cellddömölk	MA-186729	2.1088	0.85967	18227	38436	15669	Southern Alps
SRB	Leskovo	PozM 20	154	Socketed axe	MA-196051	2.1009	0.85483	18324	38497	15664	Southern Alps
SRB	Leskovo	PozM 21	155	Flange hilted sword, type Reutlingen	MA-186756	2.1154	0.86468	18098	38283	15649	Southern Alps
SRB	Leskovo	PozM 23	144	Neckring	MA-186757	2.0988	0.85282	18375	38564	15.67	Southern Alps
SRB	Vojilovo	PozM 27	62	Spearhead	MA-186759	2.1071	0.85768	18268	38494	15668	Southern Alps
MKD	Sivec	SkoM 227	24	Flange hiltedsword	MA-186790	2.1206	0.87045	17953	38072	15627	unknown
MKD	Demir Kapija	SkoM 248	43	Bow fibula	MA-196201	2.1047	0.85722	18289	38493	15678	Southern Alps
BiH	Gradac Sokolac	SJLM 88	97	Bow fibula, type Golinjevo	MA-186735	2.1053	0.85788	18258	38437	15657	Southern Alps
BiH	Grapska	DobM 46	1734	Socketed axe	MA-152347	2.0991	0.85092	18417	38659	15671	Southern Alps
BiH	Grapska	DobM 48	1747	Razor	MA-152349	2.1103	0.86158	18179	38362	15662	Southern Alps
BiH	Hrge, Lucice	SJLM 99	16674	Decorated bracelet	MA-196013	2.1077	0.86015	18.02	38361	15655	Southern Alps
BiH	Ivanjska	SJLM 25	3251	Bow fibula, type Golinjevo	MA-186708	2.1153	0.86648	18066	38216	15654	Southern Alps
BiH	Klaonica, Travnik	TravM 32	3	Bow fibula, type Golinjevo	MA-152339	2.111	0.86202	18165	38346	15659	Southern Alps
BiH	Klaonica, Travnik	TravM 36	7	Neckring	MA-152341	2.108	0.85932	18.22	38408	15657	Southern Alps
BiH	Ilijaš	ZenM 100	-	Sword, type Tešanj	MA-195976	2.1124	0.86404	18114	38263	15651	Southern Alps
BiH	Pakline	SJLM 61	30758	Sword, type Veliki Mošunj	MA-186727	2.103	0.85588	18.3	38485	15663	Southern Alps
BiH	Prozor	SJLM 23	4	Socketed axes	MA-195990	2.1143	0.86641	18.06	38185	15647	Southern Alps
BiH	Travnik	TravM 31	21	Bow fibula, type Golinjevo III, fragment	MA-152338	2.0998	0.85325	18.36	38552	15666	Southern Alps
BiH	Veliki Mošunj	SJLM 65	31226	Anklet, repaired	MA-186730	2.1084	0.85989	18214	38403	15662	Southern Alps
BiH	Vitina, Otok	SJLM 100	21836	Bow fibula, type Golinjevo	MA-196014	2.1171	0.8684	18022	38153	15.65	Southern Alps
BiH	Vitina, Otok	SJLM 102	21833	Neckring	MA-196015	2.1159	0.86801	18027	38143	15648	Southern Alps
MKD	Milci 96	SkoM 259	763	Pin	MA-196206	2.12	0.86733	18042	38248	15648	Southern Alps
Ingots
BiH	Novigrad	SJLM 39	32793	Plano-convex ingot	MA-195997	2765	0.83134	18867	39177	15685	Eastern Alps
BiH	Novigrad	SJLM 48	32791	Plano-convex ingot mit picking traces	MA-186719	2.0578	0.82036	19138	39383	15.77	Eastern Alps
SRB	Hetin	VoNSM 221	3294	Plano-convex ingot	MA-196190	2.0412	0.81121	19373	39543	15716	Eastern Alps
SRB	Rudnik	BelM 449	3275	Plano-convex ingot	MA-196318	1.9713	0.77815	20253	39925	15.76	Eastern Alps
SRB	Kličevac-Rastovača	PozM 35	2222	Rod ingot	MA-186761	2.1029	0.85591	18303	38489	15666	Southern Alps
BiH	Topolovacki Breg	DobM 39	39	Plano-convex ingot	MA-152364	2.1077	0.8576	18.26	38486	15.66	Southern Alps
BiH	Podzvizd	SJLM 71	550	Plano-convex ingot	MA-196005	2.1207	0.86723	18038	38253	15643	Southern Alps
SRB	Rudnik	BelM 447	3275b	Plano-convex ingot	MA-196317	2.1272	0.87271	17911	38.1	15631	Southern Alps
BIH	Podzvizd	SJLM 77	550a	Ingot fragment	MA-196007	2.0911	0.84479	18558	38806	15678	Multiple sources/Mixing
SRB	Futog	VoNSM 187	3419	Plano-convex ingot	MA-196167	2.0868	0.84443	18555	38720	15668	Multiple sources/Mixing
SRB	Trlić	BelM 474	14465f_1	Plano-convex ingot	MA-196325	2.0897	0.84416	18579	38825	15684	Multiple sources/Mixing
SRB	Trlić	BelM 475	14465f_2	Plano-convex ingot	MA-196326	2.0893	0.84504	18546	38746	15672	Multiple sources/Mixing
SRB	Trlić	BelM 467	14464d	Rod ingot	MA-196323	2.0841	0.84075	18644	38857	15675	Multiple sources/Mixing
S2 Table. Lead isotope ratios in the samples discussed within this article. The precision of measurement is less than ± 0.01 % for ratios with 206Pb in the denominator and up to ± 0.03 % for 206Pb/204Pb. Definition of the ore districts and metallogenic units after Artioli et al., 2016 and Pernicka et al. 2016.
